# Supplementary material for: Profile of the urinary excretion of prednisolone and its metabolites in finishing bulls and cows treated with a therapeutic schedule
Source: BMC Vet Res. 2014 Sep 30;10:237. doi: 10.1186/s12917-014-0237-0 (PMC4189600; doi:10.1186/s12917-014-0237-0)
Supplement: Additional file 1: Table S1. — Prednisolone (concentration in ng/mL). Table S2. Prednisone (concentration in ng/mL). Table S3. 20β-dihydroprednisolone (concentration in ng/mL). Table S4. 20α-dihydroprednisolone (concentration in ng/mL). Table S5. 20β-dihydroprednisone (concentration in ng/mL). Table S6. 6β-hydroxyprednisolone (concentration in ng/mL). Urinary concentration values of the analytes for each animal at each sampling time. [file 12917_2014_237_MOESM1_ESM.xls]

## Sheet: T1
	Tab.T1 : PREDNISOLONE (concentration in ng/mL)
	BULLS
	days from the first administration
ANIMAL ID	-7	0	1	2	3	4	6	8	10	12	19	26	33
A	N.D.	N.D.	24.8	37.5	43.1	49.9	31.4	67.6	69.8	44.5	10.3	1.53	0.53
B	N.D.	N.D.	36.1	17.0	32.7	49.0	40.4	39.4	21.6	38.8	2.70	0.50	N.D.
C	N.D.	N.D.	52.4	17.3	95.1	50.9	29.8	30.5	58.0	54.1	16.5	1.06	N.D.
D	N.D.	N.D.	13.1	27.2	109	21.1	57.7	34.3	47.1	24.3	6.65	5.97	1.85
E	N.D.	N.D.	25.7	29.3	94.7	46.1	31.9	61.7	76.3	24.9	4.69	2.42	0.53
F	N.D.	N.D.	33.0	24.6	19.7	47.0	89.7	160	97.3	61.2	20.4	4.26	3.40
G	N.D.	N.D.	74.9	48.9	89.3	40.2	122	49.7	46.8	47.8	2.57	0.97	N.D.
H	N.D.	N.D.	29.4	33.9	94.6	41.5	47.3	47.3	36.9	18.9	4.52	0.68	N.D.
	COWS
	days from the first administration
ANIMAL ID	-7	0	1	2	3	4	6	8	10	12	19	26	33
A	N.D.	N.D.	3.78	2.10	6.44	3.84	5.69	3.08	2.97	2.33	N.D.	0.47	N.D.
B	N.D.	N.D.	12.9	10.9	9.81	6.74	17.2	7.58	7.92	15.7	2.95	0.49	0.44
C	N.D.	N.D.	29.8	13.1	23.8	19.1	14.6	7.67	12.7	15.7	5.70	4.67	2.26
D	N.D.	N.D.	15.1	8.12	10.3	14.5	10.3	15.1	9.42	10.0	6.22	1.66	N.D.
E	N.D.	N.D.	28.9	11.3	8.85	19.4	5.68	7.12	9.53	13.9	3.59	1.84	N.D.
F	N.D.	N.D.	39.5	10.3	38.5	60.5	55.9	12.6	7.24	10.6	8.27	6.00	N.D.
	N.D. = Not detectable

## Sheet: T2
	Tab.T2 : PREDNISONE (concentration in ng/mL)
	BULLS
	days from the first administration
ANIMAL ID	-7	0	1	2	3	4	6	8	10	12	19	26	33
A	N.D.	N.D.	14.6	16.8	16.6	19.3	11.4	28.0	19.2	12.1	2.11	N.D.	N.D.
B	N.D.	N.D.	16.1	10.1	14.2	18.5	23.1	13.4	5.70	9.50	0.65	N.D.	N.D.
C	N.D.	N.D.	21.1	18.2	48.9	24.3	19.3	15.5	15.5	9.35	0.73	N.D.	N.D.
D	N.D.	N.D.	12.7	17.5	39.3	37.5	23.7	28.9	17.5	9.76	1.22	1.12	N.D.
E	N.D.	N.D.	11.4	13.5	26.0	19.1	15.6	19.7	18.2	7.03	0.95	N.D.	N.D.
F	N.D.	N.D.	11.1	14.1	29.7	16.9	31.2	40.6	23.2	12.2	2.31	0.81	0.58
G	N.D.	N.D.	23.6	22.2	13.0	18.3	40.4	15.5	10.6	11.3	0.96	N.D.	N.D.
H	N.D.	N.D.	16.1	20.9	27.3	23.4	25.6	20.1	8.74	3.97	1.04	N.D.	N.D.
	COWS
	days from the first administration
ANIMAL ID	-7	0	1	2	3	4	6	8	10	12	19	26	33
A	N.D.	N.D.	0.64	0.42	1.72	1.10	1.63	0.84	0.80	0.68	N.D.	N.D.	N.D.
B	N.D.	N.D.	2.57	4.09	3.70	2.39	5.84	3.52	3.17	5.15	0.85	0.72	N.D.
C	N.D.	N.D.	3.64	3.66	7.86	6.11	5.77	0.93	3.73	4.72	2.11	2.19	0.75
D	N.D.	N.D.	3.03	2.06	2.60	2.78	2.50	2.79	2.14	2.39	1.30	0.61	N.D.
E	N.D.	N.D.	3.70	2.26	2.05	3.29	1.35	1.41	1.57	2.02	0.64	N.D.	N.D.
F	N.D.	N.D.	6.53	2.67	5.85	7.99	7.85	3.52	3.05	2.72	2.04	1.55	N.D.
	N.D. = Not detectable

## Sheet: T3
Tab.T3 : 20β-dihydroprednisolone (concentration in ng/mL)
	BULLS
	days from the first administration
ANIMAL ID	0	1	3	19	33
A	N.D.	63.5	186	6.92	N.D.
B	N.D.	83.2	123	4.81	N.D.
C	N.D.	28.4	172	2.18	N.D.
D	N.D.	43.9	380	29.7	1.11
E	N.D.	20.5	122	2.59	2.58
F	N.D.	45.0	156	6.20	3.56
G	N.A.	60.8	117	3.30	N.D.
H	N.D.	33.8	100	2.60	N.D.
	COWS
	days from the first administration
ANIMAL ID	0	1	3	19	33
A	N.D.	6.42	13.8	4.00	N.D.
B	N.D.	N.A.	5.13	4.36	1.99
C	N.D.	24.1	37.1	15.3	7.36
D	N.D.	N.A.	27.8	10.9	N.D.
E	N.D.	21.8	13.9	2.78	N.D.
F	N.D.	24.6	38.7	6.52	2.68
	N.D. =	Not detectable
	N.A. =	Not available

## Sheet: T4
Tab.T4 : 20α-dihydroprednisolone (concentration in ng/mL)
	BULLS
	days from the first administration
ANIMAL ID	0	1	3	19	33
A	N.D.	23.9	67.5	2.77	N.D.
B	N.D.	42.7	53.1	2.35	N.D.
C	N.D.	15.3	102	1.75	N.D.
D	N.D.	16.1	139	6.95	0.21
E	N.D.	1.74	14.5	N.D.	N.D.
F	N.D.	3.08	7.96	N.D.	N.D.
G	N.A.	5.49	8.23	N.D.	N.D.
H	N.D.	2.19	8.44	N.D.	N.D.
	COWS
	days from the first administration
ANIMAL ID	0	1	3	19	33
A	N.D.	N.D.	2.37	0.52	0.29
B	N.D.	N.A.	0.73	0.43	N.D.
C	N.D.	1.76	5.43	N.A.	N.D.
D	N.D.	N.A.	4.76	1.86	N.D.
E	N.D.	N.D.	1.71	N.D.	N.D.
F	N.D.	3.15	6.49	0.25	N.D.
	N.D. =	Not detectable
	N.A. =	Not available

## Sheet: T5
Tab.T5 : 20β-dihydroprednisone (concentration in ng/mL)
	BULLS
	days from the first administration
ANIMAL ID	0	1	3	19	33
A	N.D.	24.2	106	N.D.	3.54
B	N.D.	35.6	53.6	N.D.	4.63
C	N.D.	15.9	115	N.D.	2.14
D	N.D.	16.3	192	26.0	5.24
E	N.D.	14.4	85.5	1.81	N.D.
F	N.D.	31.5	109	4.34	2.49
G	N.A.	8.48	11.5	N.D.	N.D.
H	N.D.	7.36	22.6	N.D.	N.D.
	COWS
	days from the first administration
ANIMAL ID	0	1	3	19	33
A	N.D.	N.D.	6.23	1.67	N.D.
B	N.D.	N.A.	1.81	1.38	N.D.
C	N.D.	N.D.	8.72	N.D.	N.D.
D	N.D.	N.A.	8.92	10.9	N.D.
E	N.D.	N.D.	7.42	2.78	N.D.
F	N.D.	N.D.	8.56	6.52	2.68
	N.D. =	Not detectable
	N.A. =	Not available

## Sheet: T6
Tab.T6: 6β-hydroxyprednisolone (concentration in ng/mL)
	BULLS
	days from the first administration
ANIMAL ID	0	1	3	19	33
A	N.D.	7.59	41.4	1.96	N.D.
B	N.D.	12.4	26.8	0.58	N.D.
C	N.D.	7.44	67.8	0.59	N.D.
D	N.D.	9.66	120	6.47	N.D.
E	N.D.	6.82	77.5	N.D.	N.D.
F	N.D.	9.31	43.5	N.D.	N.D.
G	N.A.	24.9	85.7	N.D.	N.A.
H	N.D.	3.82	11.4	N.D.	N.D.
	COWS
	days from the first administration
ANIMAL ID	0	1	3	19	33
A	N.D.	2.13	10.1	N.D.	N.D.
B	N.D.	N.A.	7.97	1.28	N.D.
C	N.D.	6.36	30.6	2.68	N.D.
D	N.D.	N.A.	12.1	4.23	N.D.
E	N.D.	5.98	9.95	N.D.	N.D.
F	N.D.	5.44	17.9	2.11	N.D.
	N.D. =	Not detectable
	N.A. =	Not available
